# Supplementary material for: Genetic insights into dispersal distance and disperser fitness of African lions (Panthera leo) from the latitudinal extremes of the Kruger National Park, South Africa
Source: BMC Genet. 2018 Apr 3;19:21. doi: 10.1186/s12863-018-0607-x (PMC5883395; doi:10.1186/s12863-018-0607-x)
Supplement: Supplementary file 2 — Comma delimited sheet (*.csv) with raw data per individual, including data on microsatellite genotype, mtDNA haplotype number, sampling date, GPS coordinates, age, sex, BCS, FIV status, BTB status, socialisation, territory size, cluster assignment according to Structure. (CSV 29 kb) [file 12863_2018_607_MOESM2_ESM.csv]

Sample ID a	Sample ID b	Sosialization (prides)	Territorial group (T), Non territorial (N) group, Single (S)	Individuals considered as territorial (1)	Territory size (km2)	Location	Latitude (degrees)	Longitude (degrees)	Caught outside Kruger NP	Sampling date	Sex (M = male, F = female)	Age (months)	Body condition score (1 = low, 5 = high)	FIV (1 = positive, 0 = negative)	BTB (1 = positive, 0 = negative)	Individual number (Mtdna haplotype number)	FCA032	FCA032	FCA075	FCA075	FCA077	FCA077	FCA094	FCA094	FCA097	FCA097	FCA126	FCA126	FCA205	FCA205	FCA208	FCA208	FCA224	FCA224	FCA247	FCA247	FCA275	FCA275	Candidate disperser = 1, Candidate resident = 3, Mixed ancestry = 0	Cluster group	Cluster 1	Cluster 2	Cluster 3
7F7D0E5F2C	JzNzMzSz-25.428z31.316z54a1	J (problem animals)	N	0		Mthethomusha	-25.447	31.282	1	15/06/2001	M	54	5	1	1	19 (11)	173	183	121	125	149	155	196	198	143	143	131	133	103	103	297	315	149	163	147	153	126	126	0	southern	0.02	0.765	0.215
km 25 (7F7D3B1F44)	JzNzMzSz-25.428z31.316z54a2	J (problem animals)	N	0		Mthethomusha	-25.447	31.282	1	15/06/2001	M	54	5	1	1		185	193	127	129	147	149	194	198	141	147	135	149	99	103	315	315	149	149	147	147	122	126	1	mixed	0.072	0.012	0.916
km 28 (7F7D525C48)	JzNzMzSz-25.428z31.316z54a3	J (problem animals)	N	0		Mthethomusha	-25.447	31.282	1	15/06/2001	M	54	5	1	1		183	185	121	129	145	147	196	196	141	147	131	135	99	103	315	315	149	167	147	157	126	126	1	mixed	0.017	0.101	0.882
km 31 (7F7D4A574A)	JzNzMzSz-25.428z31.316z54a4	J (problem animals)	N	0		Mthethomusha	-25.447	31.282	1	15/06/2001	M	54	5	1	1		185	193	127	129	145	147	194	198	141	147	131	149	99	101	297	315	149	163	147	147	124	126	1	mixed	0.185	0.013	0.802
879	BzTzFzSz-25.432z31.484z60a5	B (historically established)	T	1	60	Malelane	-25.432	31.484	0	05/10/2000	F	60	unknown	unknown	unknown		173	193	127	127	149	149	196	198	137	143	131	131	99	103	310	315	149	167	137	139	126	128	1	mixed	0.029	0.021	0.95
4326255837	BzTzFzSz-25.432z31.484z36a6	B (historically established)	T	1	60	Malelane	-25.432	31.484	0	27/09/2001	F	36	4	1	unknown	26 (16)	173	193	125	127	147	149	196	198	137	143	129	129	0	0	297	310	163	167	137	139	126	128	1	mixed	0.022	0.048	0.931
20PL02	BzTzFzSz-25.432z31.484z120a7	B (historically established)	T	1	60	Bergendal	-25.432	31.484	0	27/09/2001	F	120	3	0	1	21 (12)	183	185	121	129	145	155	194	198	137	143	111	133	103	111	297	315	157	167	137	157	124	126	0	southern	0.049	0.461	0.49
40600B411C	BzTzFzSz-25.432z31.484z30a8	B (historically established)	T	1	60	Malelane	-25.432	31.484	0	08/05/2000	F	30	4	unknown	1		183	193	123	127	145	149	198	202	137	143	131	149	101	111	297	315	151	161	137	161	126	126	0	southern	0.094	0.558	0.348
43260D561F	BzTzFzSz-25.432z31.484z36a9	B (historically established)	T	1	60	Malelane	-25.432	31.484	0	27/09/2001	F	36	4	1	unknown	27 (16)	173	173	121	127	147	149	194	198	143	143	131	131	103	103	310	315	149	167	137	137	124	128	1	mixed	0.036	0.067	0.897
Kru 28 (442E125740)	AzTzFzSz-25.342z31.888z84a10	A (new group of unknown females moved into the territory, joined by nomadic males)	T	0	41.12	Gezanthombi Dam	-25.342	31.888	0	07/09/2004	F	84	4	1	unknown		185	189	123	129	149	149	196	198	143	143	111	133	99	109	317	317	151	163	137	147	122	126	1	mixed	0.011	0.018	0.97
Kru 29 (4415580263)	AzTzFzSz-25.342z31.888z48a11	A (new group of unknown females moved into the territory, joined by nomadic males)	T	0	41.12	Gezanthombi Dam	-25.342	31.888	0	07/09/2004	F	48	5	1	unknown		189	193	123	127	149	149	196	200	143	143	133	149	99	109	310	317	163	167	137	147	122	126	1	mixed	0.012	0.012	0.975
Kru 31 (441F417D7E)	AzTzFzSz-25.342z31.888z72a12	A (new group of unknown females moved into the territory, joined by nomadic males)	T	0	41.12	Gezanthombi Dam	-25.342	31.888	0	07/09/2004	F	72	5	0	unknown		189	193	117	123	147	149	198	198	141	143	111	133	101	103	310	317	163	167	147	161	122	128	1	mixed	0.02	0.022	0.957
Kru 34 (434E747168)	AzTzMzSz-25.342z31.888z60a13	A (new group of unknown females moved into the territory, joined by nomadic males)	T	0	41.12	Gezanthombi Dam	-25.342	31.888	0	07/09/2004	M	60	5	1	unknown		183	185	129	129	147	149	198	200	137	143	131	149	99	103	315	315	149	163	147	147	122	126	1	mixed	0.035	0.027	0.938
Kru 41 (44156C4560)	AzTzFzSz-25.342z31.888z48a14	A (new group of unknown females moved into the territory, joined by nomadic males)	T	0	41.12	Gezanthombi Dam	-25.342	31.888	0	07/09/2004	F	48	5	0	unknown		193	193	117	117	149	149	198	198	143	143	131	133	101	103	310	310	167	167	137	161	122	126	1	mixed	0.015	0.041	0.944
Kru 47 (4326347624)	AzTzMzSz-25.342z31.888z72a15	A (new group of unknown females moved into the territory, joined by nomadic males)	T	0	41.12	Gezanthombi Dam	-25.342	31.888	0	07/09/2004	M	72	5	1	unknown		183	187	127	127	145	149	198	202	139	141	111	133	103	103	310	317	151	167	147	157	122	126	1	mixed	0.082	0.062	0.855
40693E1116	XzTzFzSz-25.342z31.888z36a16	EX-A (the original Crocodile Bridge Pride evicted by pride A)	T	1	41.12	Crocodile Bridge	-25.342	31.888	0	18/06/1998	F	36	5	1	1		183	183	125	125	145	145	196	202	137	141	129	131	101	103	315	315	157	167	153	161	124	126	3	southern	0.035	0.953	0.013
150.53	XzTzFzSz-25.342z31.888z60a17	EX-A (the original Crocodile Bridge Pride evicted by pride A)	T	1	41.12	Crocodile Bridge	-25.342	31.888	0	11/10/1999	F	60	5	0	1	22 (13)	173	193	125	127	145	145	198	202	141	143	129	131	99	99	315	315	149	163	137	157	122	124	1	mixed	0.039	0.089	0.872
20PL14	XzTzFzSz-25.342z31.888z30a18	EX-A (the original Crocodile Bridge Pride evicted by pride A)	T	1	41.12	TSB	-25.342	31.888	0	02/06/2000	F	30	4	unknown	0	23 (14)	173	187	121	125	145	145	196	198	141	143	131	133	101	109	309	315	149	163	137	153	122	126	3	southern	0.017	0.95	0.033
20PLAA	XzTzFzSz-25.342z31.888z96a19	EX-A (the original Crocodile Bridge Pride evicted by pride A)	T	1	41.12	Gezanthombi Dam	-25.342	31.888	0	05/10/2000	F	96	4	unknown	unknown		183	183	121	121	145	149	196	198	137	143	111	131	99	99	310	315	167	167	147	153	122	126	3	southern	0.01	0.958	0.031
km 24 (405E020D0E)	XzTzMzSz-25.342z31.888z102a20	EX-A (the original Crocodile Bridge Pride evicted by pride A)	T	1	41.12	Dzuweni	-25.342	31.888	0	11/12/2001	M	102	2	1	1		183	187	121	121	145	145	196	198	143	143	111	133	109	111	309	315	149	167	147	153	122	126	3	southern	0.009	0.979	0.011
TSB10977	XzTzFzSz-25.342z31.888z36a21	EX-A (the original Crocodile Bridge Pride evicted by pride A)	T	1	41.12	TSB	-25.342	31.888	0	02/06/2000	F	36	5	unknown	0	20 (12)	183	187	121	125	145	145	196	202	141	143	111	129	103	111	309	315	149	167	147	161	122	126	3	southern	0.012	0.978	0.009
Kru 19 (441F321408)	OzNzMzSz-25.301z31.953z42a22	O (nomadic)	N	0		Mpanamana	-25.301	31.953	0	08/09/2004	M	42	5	1	unknown		173	183	117	127	149	149	194	198	137	143	131	135	103	109	310	311	167	167	157	157	126	126	1	mixed	0.019	0.013	0.968
Kru 22 (441F3F260E)	OzNzMzSz-25.301z31.953z54a23	O (nomadic)	N	0		Mpanamana	-25.301	31.953	0	08/09/2004	M	54	5	1	unknown		173	183	125	127	145	149	198	198	137	143	131	131	99	103	303	311	163	167	137	157	126	126	1	mixed	0.013	0.019	0.967
Kru 25 (4415514E05)	OzNzFzSz-25.301z31.953z36a24	O (nomadic)	N	0		Mpanamana	-25.301	31.953	0	08/09/2004	F	36	5	1	unknown		183	183	121	125	145	147	196	198	143	143	129	149	105	109	315	315	163	167	147	161	126	126	0	southern	0.056	0.866	0.078
Kru 27 (4415633833)	OzNzMzSz-25.301z31.953z48a25	O (nomadic)	N	0		Mpanamana	-25.301	31.953	0	08/09/2004	M	48	5	1	unknown		185	187	123	127	145	145	198	200	141	147	111	149	99	103	315	315	151	163	137	147	126	126	1	mixed	0.092	0.042	0.866
Kru 35 (441550741E)	OzNzFzSz-25.301z31.953z60a26	O (nomadic)	N	0		Mpanamana	-25.301	31.953	0	08/09/2004	F	60	5	0	unknown		173	183	121	125	145	155	198	200	137	143	131	149	103	111	315	315	149	167	137	161	122	126	3	southern	0.019	0.921	0.06
Kru 39 (434C616E5E)	OzNzMzSz-25.301z31.953z84a27	O (nomadic)	N	0		Dzuweni	-25.301	31.953	0	07/09/2004	M	84	3	1	unknown		183	193	117	125	145	147	196	198	139	143	129	131	103	109	315	315	163	167	137	147	122	126	1	mixed	0.031	0.101	0.868
Kru 46 (434D092D75)	OzNzMzSz-25.301z31.953z54a28	O (nomadic)	N	0		Mpanamana	-25.301	31.953	0	08/09/2004	M	54	5	1	unknown		189	193	123	125	149	151	198	198	137	149	111	129	99	103	307	317	149	155	137	161	122	126	1	mixed	0.011	0.123	0.866
Kru 48 (434F1F6314)	OzNzMzSz-25.301z31.953z96a29	O (nomadic)	N	0		Mpanamana	-25.301	31.953	0	08/09/2004	M	96	5	1	unknown		173	173	125	127	145	155	196	200	137	143	131	131	99	111	310	315	167	167	137	139	126	128	1	mixed	0.034	0.13	0.836
Kru 49 (442C4D655B)	OzNzMzSz-25.301z31.953z54a30	O (nomadic)	N	0		Mpanamana	-25.301	31.953	0	08/09/2004	M	54	5	1	unknown		183	183	127	129	147	149	198	198	141	143	131	133	101	103	303	315	163	167	147	147	126	126	1	mixed	0.056	0.023	0.921
413875065065B	EzTzMzSz-25.254z31.845z96a31	E (originally identified in a nomadic group in April 1999)	T	0	89.09	Gomondwane	-25.254	31.845	0	13/05/2002	M	96	4	0	1		173	183	125	125	145	145	196	198	137	141	131	133	99	109	315	315	157	167	137	161	124	124	3	southern	0.027	0.95	0.024
km 23 (405D6F281E)	EzTzMzSz-25.254z31.845z96a32	E (originally identified in a nomadic group in April 1999)	T	0	89.09	Gomondwane	-25.254	31.845	0	13/05/2002	M	96	4	1	1		183	185	117	127	145	149	194	202	143	143	111	111	101	103	315	315	163	167	149	149	124	126	1	northern	0.831	0.048	0.121
Kru 21 (4415710E6B)	EzTzFzSz-25.254z31.845z15a33	E	T	1	89.09	Gomondwane	-25.254	31.845	0	08/09/2004	F	15	4	1	1		173	183	125	125	145	145	198	198	137	141	129	131	99	101	315	315	151	167	137	147	124	126	0	southern	0.043	0.699	0.258
Kru 30 (7F7D522643)	EzTzFzSz-25.254z31.845z108a34	E	T	1	89.09	Gomondwane	-25.254	31.845	0	08/09/2004	F	108	4	0	1		183	187	125	125	147	151	196	198	141	143	111	129	99	101	315	315	163	167	147	147	122	122	0	southern	0.049	0.672	0.279
Kru 33 (7F7D3D2B0F)	EzTzFzSz-25.254z31.845z96a35	E	T	1	89.09	Gomondwane	-25.254	31.845	0	08/09/2004	F	96	5	0	1		183	185	125	129	145	149	198	200	137	149	129	131	101	101	315	315	151	163	147	147	122	126	1	mixed	0.047	0.218	0.735
Kru 36 (44155D142B)	EzTzFzSz-25.254z31.845z15a36	E	T	1	89.09	Gomondwane	-25.254	31.845	0	08/09/2004	F	15	4	1	unknown		183	183	125	125	145	145	198	200	141	149	131	131	99	101	315	315	151	157	147	161	124	126	0	southern	0.056	0.824	0.12
Kru 43 (405D78504F)	EzTzMzSz-25.254z31.845z108a37	E (originally identified in a nomadic group in April 1999)	T	0	89.09	Gomondwane	-25.254	31.845	0	08/09/2004	M	108	4	1	unknown		193	193	117	125	149	151	194	198	137	143	111	131	103	109	310	315	155	167	137	137	126	126	1	mixed	0.175	0.026	0.798
Kru 44 (7F7D3D122B)	EzTzFzSz-25.254z31.845z90a38	E	T	1	89.09	Gomondwane	-25.254	31.845	0	08/09/2004	F	90	5	1	unknown		185	187	117	129	147	149	198	202	143	143	111	135	99	111	310	315	157	163	147	147	122	124	1	mixed	0.045	0.102	0.853
Kru 20 (92830)	SzSzFzSz-25.244z31.974z108a39	Single (part of a group of nomadic lions)	S	0		Nhlanganzwane	-25.244	31.974	0	09/09/2004	F	108	unknown	unknown	unknown		183	193	117	121	145	145	196	198	141	143	111	131	105	111	310	315	161	167	161	161	122	126	0	southern	0.132	0.81	0.058
20PL21	SzSzFzSz-25.24z31.563z120a40	Single	S	0		Muhlamadube	-25.240	31.563	0	26/10/2000	F	120	1	unknown	0	28 (17)	173	193	117	123	145	149	194	196	143	143	111	135	101	109	310	315	163	163	149	157	126	126	1	mixed	0.022	0.031	0.947
Kru 16 (441F4A251B)	NzNzMzSz-25.218z31.877z108a41	N (nomadic)	N	0		Powerlines	-25.218	31.877	0	09/09/2004	M	108	4	1	unknown		183	185	129	129	147	149	198	198	143	143	131	133	101	103	303	315	163	167	137	147	126	126	1	mixed	0.026	0.017	0.957
Kru 23 (434D0F5B34)	NzNzMzSz-25.218z31.877z60a42	N (nomadic)	N	0		Powerlines	-25.218	31.877	0	09/09/2004	M	60	4	1	unknown		173	193	117	125	149	149	198	198	141	143	131	131	99	103	297	315	167	167	147	157	126	126	1	mixed	0.04	0.035	0.924
km 26 (4326343247)	TzTzMzSz-25.213z31.722z90a43	T (historically established)	T	1	90	Mpondo Dam	-25.213	31.722	0	08/06/2001	M	90	5	1	unknown		183	187	121	125	145	151	198	202	143	143	131	131	101	103	309	315	157	167	149	153	126	126	3	southern	0.023	0.964	0.014
km 30 (4326360A1B)	TzTzMzSz-25.213z31.722z96a44	T (historically established)	T	1	90	Mpondo Dam	-25.213	31.722	0	08/06/2001	M	96	4	1	unknown		173	187	121	125	145	145	196	198	141	143	111	129	109	111	309	315	149	149	137	147	122	124	3	southern	0.01	0.975	0.014
Kru 24 (456A234500)	PzNzFzSz-25.176z31.97z72a45	P	N	0		Jeep	-25.176	31.970	0	09/09/2004	F	72	5	1	unknown		189	193	117	123	145	149	198	202	141	143	111	149	103	105	310	310	163	167	147	157	122	126	1	mixed	0.06	0.015	0.925
Kru 32 (456A6E4223)	PzNzFzSz-25.176z31.97z60a46	P	N	0		Jeep	-25.176	31.970	0	10/09/2004	F	60	5	0	unknown		173	193	117	125	145	145	198	198	143	147	131	135	99	99	310	315	163	167	147	147	126	126	1	mixed	0.019	0.016	0.964
Kru 15 (441F334C5D)	MzNzMzSz-25.149z31.899z60a47	M (previously unidentified males and females, not found again in same area but some found again at other locations)	N	0		Mativuhlungu	-25.149	31.899	0	09/09/2004	M	60	3	1	unknown		185	193	117	129	147	155	196	198	143	143	131	133	99	101	310	315	163	167	139	157	122	126	1	mixed	0.011	0.01	0.979
Kru 17 (456A7E3D00)	MzNzFzSz-25.149z31.899z84a48	M (previously unidentified males and females, not found again in same area but some found again at other locations)	N	0		Mativuhlungu	-25.149	31.899	0	10/10/2004	F	84	5	1	unknown		183	187	123	127	149	149	198	202	141	143	111	131	103	103	315	315	151	167	147	157	122	126	1	mixed	0.066	0.196	0.738
Kru 18 (456A550205)	MzNzMzSz-25.149z31.899z72a49	M (previously unidentified males and females, not found again in same area but some found again at other locations)	N	0		Mativuhlungu	-25.149	31.899	0	10/10/2004	M	72	4	1	unknown		183	187	117	121	149	149	198	202	137	143	129	131	103	103	297	315	163	163	137	149	126	126	0	southern	0.061	0.607	0.332
Kru 26 (442D31795C)	MzNzMzSz-25.149z31.899z48a50	M (previously unidentified males and females, not found again in same area but some found again at other locations)	N	0		Mativuhlungu	-25.149	31.899	0	09/09/2004	M	48	3	1	unknown		183	189	123	125	145	149	194	198	143	143	131	135	103	109	310	317	163	167	137	157	124	126	1	mixed	0.026	0.018	0.957
Kru 38 (432640085E)	MzNzFzSz-25.149z31.899z102a51	M (previously unidentified males and females, not found again in same area but some found again at other locations)	N	0		Mativuhlungu	-25.149	31.899	0	09/09/2004	F	102	3	1	unknown		187	193	125	125	145	145	200	202	143	149	129	131	101	103	315	317	151	151	137	161	126	126	0	southern	0.06	0.517	0.423
Kru 40 (434C470204)	MzNzFzSz-25.149z31.899z48a52	M (previously unidentified males and females, not found again in same area but some found again at other locations)	N	0		Mativuhlungu	-25.149	31.899	0	09/09/2004	F	48	3	1	unknown		183	185	129	129	147	149	198	198	137	143	133	149	101	101	303	315	149	163	147	147	122	126	1	mixed	0.014	0.021	0.965
Kru 42 (456D4F4562)	MzNzMzSz-25.149z31.899z72a53	M (previously unidentified males and females, not found again in same area but some found again at other locations)	N	0		Mativuhlungu	-25.149	31.899	0	09/09/2004	M	72	5	1	unknown		187	193	125	129	145	149	196	198	139	143	131	131	103	109	309	310	163	167	149	151	126	128	1	mixed	0.023	0.134	0.843
Kru 45 (456B176607)	MzNzMzSz-25.149z31.899z48a54	M (previously unidentified males and females, not found again in same area but some found again at other locations)	N	0		Mativuhlungu	-25.149	31.899	0	09/09/2004	M	48	3	1	unknown		183	185	125	129	145	147	198	198	141	143	133	133	101	103	303	310	155	167	137	161	126	126	1	mixed	0.017	0.043	0.94
414F503E2C	DzTzFzSz-25.108z31.717z144a55	D (historically established)	T	1		Nwatimhiri	-25.108	31.717	0	22/05/2000	F	144	3	1	1	25 (15)	183	183	123	125	149	149	196	198	137	137	111	149	99	111	297	315	157	161	161	161	126	126	3	southern	0.013	0.969	0.018
21PL10	SzSzFzSz-25.104z31.883z144a56	Single	S	0		Lubye Lubye	-25.104	31.883	0	11/05/2001	F	144	1	unknown	1		183	187	121	121	147	149	198	202	139	147	111	131	101	103	310	315	149	151	147	147	122	122	0	southern	0.015	0.492	0.493
km 12 (41160B2F49)	SzSzMzSz-25.058z31.568z30a57	Single (nomadic)	S	0		Delaport	-25.058	31.568	0	22/02/2001	M	30	1	unknown	0		183	187	121	121	149	149	198	202	137	137	111	133	109	111	310	315	157	167	149	161	126	126	3	southern	0.008	0.981	0.011
km 20 (20PL09)	SzSzMzSz-24.996z31.561z20a58	Single	S	0		Nursery Road Skukuza	-24.996	31.561	0	20/03/2000	M	20	2	unknown	1		183	185	123	129	145	145	196	202	137	143	149	149	103	109	315	315	151	155	139	147	126	126	1	mixed	0.03	0.064	0.907
km 29 (21PL17)	SzSzMzSz-24.988z31.492z24a59	Single	S	0		Kruger Gate	-24.988	31.492	0	28/08/2001	M	24	1	1	1		183	183	121	123	145	149	196	198	137	143	111	133	103	111	297	310	157	167	149	161	124	126	3	southern	0.008	0.975	0.016
km 19 (4326693031)	SzSzMzSz-24.987z31.632z72a60	Single	S	0		Lower Sabi Road	-24.987	31.632	0	15/01/2002	M	72	1	1	1	24 (14)	183	193	125	127	145	147	198	202	137	143	133	149	103	109	310	315	151	155	137	147	126	126	1	mixed	0.069	0.036	0.895
432622700D	FzNzMzSz-24.998z31.474z24a61	Hb (problem animals)	N	0		Sabi Park	-24.980	31.473	1	12/02/2001	M	24	4	1	1	18 (10)	183	183	121	123	149	151	198	198	137	143	111	133	101	111	310	315	157	167	161	161	126	126	3	southern	0.007	0.972	0.021
432709281B	FzNzMzSz-24.998z31.474z30a62	Hb (problem animals)	N	0		Sabi Park	-24.980	31.473	1	12/02/2001	M	30	4	1	1	17(9)	183	187	121	121	149	149	198	202	137	143	111	133	103	111	309	315	167	167	149	149	126	126	3	southern	0.01	0.978	0.012
432A7B682D	FzNzMzSz-24.998z31.474z36a63	Hb (problem animals)	N	0		Sabi Park	-24.980	31.473	1	12/02/2001	M	36	4	1	1		183	187	121	121	149	149	200	202	137	143	111	133	109	111	297	310	157	167	161	161	124	126	3	southern	0.011	0.979	0.009
4327397C7D	FzNzMzSz-24.998z31.474z30a64	Hb (problem animals)	N	0		Sabi Park	-24.980	31.473	1	12/02/2001	M	30	4	1	0		183	183	121	125	145	149	196	200	143	143	111	131	109	111	309	315	149	167	137	147	126	126	3	southern	0.015	0.969	0.016
SHPL06	RzTzMzNz-23.232z31.002z14a65	R (large pride, 22 individuals)	T	1		Shangoni Koppies	-23.232	31.002	0	17/05/2000	M	14	5	unknown	unknown	11 (6)	181	193	117	125	145	147	198	198	141	147	111	135	103	109	310	310	161	167	137	147	126	126	1	mixed	0.18	0.017	0.803
SHPL08	RzTzFzNz-23.232z31.002z14a66	R (large pride, 22 individuals)	T	1		Shangoni Koppies	-23.232	31.002	0	17/05/2000	M	14	5	unknown	unknown		181	187	125	125	145	149	198	202	141	143	131	135	99	103	310	313	161	167	137	147	124	126	0	mixed	0.406	0.046	0.548
Kru 04 (441567391C)	HzTzFzNz-23.099z31.494z48a67	H	T	1	150	Biesiesvlei	-23.099	31.494	0	11/10/2004	F	48	4	1	unknown		185	193	117	129	145	149	198	200	141	141	111	149	101	103	297	317	165	167	137	153	126	128	3	northern	0.949	0.011	0.04
Kru 13 (442D285E7D)	HzTzMzNz-23.099z31.494z84a68	H	T	1	150	Biesiesvlei	-23.099	31.494	0	11/10/2004	M	84	4	1	unknown		185	185	117	117	149	151	200	202	143	143	131	133	101	109	315	315	165	167	149	153	126	126	3	northern	0.918	0.026	0.056
Kru 14 (442E0A1B5E)	HzTzFzNz-23.099z31.494z84a69	H	T	1	150	Biesiesvlei	-23.099	31.494	0	11/10/2004	F	84	4	1	unknown		183	193	117	125	145	145	198	200	141	143	131	149	99	105	315	317	165	167	147	153	126	128	3	northern	0.962	0.015	0.024
Km 04 (7F7D525419)	SzSzMzNz-23.073z31.469z144a70	Single (resided in territory of H during 2002, but origin unknown)	S	0		Biesiesvlei	-23.073	31.469	0	22/04/2002	M	144	2	unknown	unknown		183	183	125	125	147	149	200	200	137	139	131	135	103	109	297	315	149	149	147	147	122	126	1	mixed	0.118	0.266	0.616
434C467020	CzTzMzNz-23.027z31.365z84a71	C (apparent take-over)	T	0	288.8	Nwarihlangari North	-23.027	31.365	0	23/04/2002	M	84	4	1	unknown	15 (8)	183	185	117	125	145	155	200	200	137	143	131	133	103	105	310	310	163	167	139	157	122	126	1	mixed	0.072	0.02	0.908
150.25	CzTzFzNz-23.027z31.365z72a72	C (apparent take-over)	T	1	288.8	Nkulumbeni South	-23.027	31.365	0	07/08/1999	F	72	5	1	0	4 (3)	183	183	125	125	145	149	194	198	143	143	111	131	99	109	310	315	163	167	137	139	124	126	1	mixed	0.108	0.138	0.754
km 10 (150.21)	CzTzMzNz-23.027z31.365z54a73	C (apparent take-over)	T	0	288.8	Nkulumbeni South	-23.027	31.365	0	07/08/1999	M	54	5	1	0		185	185	117	127	145	145	194	200	143	147	131	131	99	111	310	313	149	167	149	157	126	126	1	mixed	0.149	0.02	0.831
km 14 (150.23)	CzTzMzNz-23.027z31.365z54a74	C (apparent take-over)	T	0	288.8	Nkulumbeni South	-23.027	31.365	0	07/08/1999	M	54	5	1	0		185	193	117	117	145	155	198	198	143	143	129	131	99	105	310	310	163	167	147	147	124	126	1	mixed	0.079	0.016	0.905
SHPL01	QzTzFzNz-22.989z30.956z48a75	Q	T	1		Phugwane	-22.989	30.956	0	16/05/2000	F	48	5	unknown	unknown	13 (7)	183	193	117	125	145	147	198	202	141	141	133	149	101	103	313	315	163	165	137	147	124	126	3	northern	0.966	0.012	0.022
SHPL02	QzTzFzNz-22.989z30.956z72a76	Q	T	1		Phugwane	-22.989	30.956	0	16/05/2000	F	72	5	unknown	unknown	14 (7)	183	185	117	125	147	147	198	198	141	141	111	133	103	111	313	315	163	167	137	147	124	126	0	northern	0.737	0.052	0.211
SHPL03	QzTzFzNz-22.989z30.956z36a77	Q	T	1		Phugwane	-22.989	30.956	0	16/05/2000	F	36	5	unknown	unknown		183	183	117	125	145	145	198	200	143	143	131	135	101	105	297	315	163	165	147	147	126	128	3	northern	0.921	0.029	0.051
SHPL04	QzTzFzNz-22.989z30.956z36a78	Q	T	1		Phugwane	-22.989	30.956	0	16/05/2000	F	36	5	unknown	unknown		183	187	113	129	147	149	198	204	143	143	131	135	103	105	310	315	165	167	139	147	124	126	1	mixed	0.25	0.019	0.731
SHPL05	QzTzFzNz-22.989z30.956z48a79	Q	T	1		Phugwane	-22.989	30.956	0	16/05/2000	F	48	5	unknown	unknown	10 (5)	187	187	113	125	145	149	198	198	143	145	111	131	103	105	297	313	157	167	147	147	124	126	1	mixed	0.25	0.297	0.453
SHPL12	QzTzFzNz-22.989z30.956z96a80	Q	T	1		Bububu	-22.989	30.956	0	18/05/2000	F	96	5	unknown	unknown	16 (8)	183	185	125	129	147	147	198	198	141	147	111	133	103	103	313	315	163	167	147	153	126	126	0	mixed	0.297	0.023	0.679
Kru 06 (43471D1143)	UzTzFzNz-22.97z31.438z84a81	U	T	1	200	Mpenza	-22.970	31.438	0	11/10/2004	F	84	5	1	unknown		183	185	125	127	145	147	200	202	137	141	131	135	105	105	310	315	165	167	147	149	126	126	3	northern	0.96	0.016	0.024
Kru 08 (434B310863)	UzTzFzNz-22.97z31.438z132a82	U	T	1	200	Mpenza	-22.970	31.438	0	11/10/2004	F	132	5	1	unknown		183	183	125	125	145	151	200	202	141	141	131	149	105	109	315	315	163	165	137	147	126	128	3	northern	0.978	0.013	0.009
km 13 (43274C0942)	SzSzMzNz-22.902z31.283z132a83	Single	S	0		Babalala/Papanyane	-22.902	31.283	0	29/04/2001	M	132	4	1	unknown		185	193	117	127	145	149	194	198	141	141	131	149	103	109	315	317	165	167	147	147	124	126	3	northern	0.967	0.008	0.025
150.07	GzTzFzNz-22.837z31.299z84a84	G	T	1	601	Boyela Windmil	-22.837	31.299	0	06/08/1999	F	84	5	0	0		183	183	125	125	149	155	200	202	137	141	111	131	101	105	315	315	161	165	139	147	126	128	3	northern	0.942	0.027	0.031
150.11	GzTzFzNz-22.837z31.299z84a85	G	T	1	601	Boyela Windmil	-22.837	31.299	0	06/08/1999	F	84	4	1	0	3 (2)	187	187	125	125	149	151	198	200	137	137	111	111	105	105	297	315	157	167	149	153	122	126	1	southern	0.118	0.864	0.017
150.13	GzTzFzNz-22.837z31.299z84a86	G	T	1	601	Boyela Windmil	-22.837	31.299	0	06/08/1999	F	84	5	0	0	8 (4)	183	187	125	127	145	151	200	202	141	143	111	131	105	105	315	315	165	167	137	147	126	128	3	northern	0.976	0.015	0.009
km 15 (150.05)	GzTzMzNz-22.837z31.299z78a87	G	T	1	601	Boyela Windmil	-22.837	31.299	0	06/08/1999	M	78	5	1	0		183	185	125	127	147	151	194	200	137	141	133	149	101	105	313	315	167	167	147	147	126	128	3	northern	0.967	0.011	0.021
km 17 (150.03)	GzTzMzNz-22.837z31.299z78a88	G	T	1	601	Boyela Windmil	-22.837	31.299	0	06/08/1999	M	78	5	0	0		187	193	117	129	145	147	200	200	137	141	129	149	101	103	310	315	149	163	147	149	124	128	0	northern	0.545	0.038	0.417
Kru 03 (4327566122)	GzTzFzNz-22.837z31.299z72a89	G	T	1	601	Nwaswitshumbe	-22.837	31.299	0	13/10/2004	F	72	5	1	unknown		183	187	127	127	145	149	200	202	137	141	111	131	101	105	315	315	165	167	147	149	124	126	3	northern	0.962	0.026	0.012
Kru 07 (4323583C3A)	SzSzFzNz-22.837z31.299z102a90	Single (subsequently associated with pride G)	S	0		Nwaswitshumbe	-22.837	31.299	0	13/10/2004	F	102	5	0	0		183	183	125	127	145	147	198	200	141	143	129	131	103	103	310	315	163	167	147	153	126	126	0	northern	0.388	0.135	0.477
Kru 11 (150.09)	GzTzFzNz-22.837z31.299z168a91	G	T	1	601	Nwaswitshumbe	-22.837	31.299	0	13/10/2004	F	168	5	0	0	9 (4)	183	187	125	127	145	149	202	202	137	143	111	131	105	105	315	315	165	167	137	147	126	128	3	northern	0.956	0.03	0.014
Kru 12 (432718572C)	SzSzMzNz-22.837z31.299z84a92	Single (part of duo that took over Pride G in 2002/3, unknown origin).	S	0		Langtoon	-22.837	31.299	0	13/10/2004	M	84	5	1	0		183	187	125	125	149	151	194	200	137	141	111	133	105	105	313	315	167	167	137	147	124	126	3	northern	0.949	0.036	0.014
4327082E21	IzTzMzNz-22.837z31.414z36a93	I (still associating with their mother)	T	1		Ndzophorini	-22.837	31.414	0	24/04/2002	M	36	5	1	unknown	1 (1)	183	185	129	129	147	155	200	200	143	143	131	131	99	101	297	315	163	165	147	153	124	128	0	northern	0.576	0.016	0.408
Km 06 (434D281B25)	IzTzMzNz-22.837z31.414z36a94	I (still associating with their mother)	T	1		Ndzophorini	-22.837	31.414	0	24/04/2002	M	36	5	1	unknown		183	193	117	125	151	151	200	202	137	141	131	133	107	109	310	315	163	167	147	157	126	128	0	northern	0.59	0.032	0.377
km 18 (434C5F223C)	IzTzMzNz-22.837z31.414z30a95	I (still associating with their mother)	T	1		Ndzophorini	-22.837	31.414	0	24/04/2002	M	30	4	0	unknown		185	193	117	129	145	147	198	200	143	143	131	131	99	101	301	313	157	163	147	153	126	126	1	mixed	0.143	0.023	0.834
Km 01 (434E504603)	LzNzMzNz-22.778z31.191z78a96	L (nomadic group)	N	0		Magamba	-22.778	31.191	0	25/04/2002	M	78	5	1	unknown		183	185	125	127	145	149	198	202	141	141	111	131	103	103	315	317	149	167	153	153	124	128	3	northern	0.956	0.023	0.022
Km 02 (434C69347C)	LzNzMzNz-22.778z31.191z54a97	L (nomadic group)	N	0		Magamba	-22.778	31.191	0	25/04/2002	M	54	5	unknown	unknown		193	193	117	127	145	149	198	202	141	141	133	149	105	109	313	317	161	167	137	147	124	128	3	northern	0.981	0.007	0.012
Km 05 (434C457170)	LzNzMzNz-22.778z31.191z60a98	L (nomadic group)	N	0		Magamba	-22.778	31.191	0	25/04/2002	M	60	5	0	unknown		183	183	117	127	145	149	200	200	141	141	111	149	103	103	297	315	149	165	137	147	124	126	3	northern	0.964	0.018	0.018
Km 08 (4324730B36)	LzNzMzNz-22.778z31.191z66a99	L (nomadic group)	N	0		Magamba	-22.778	31.191	0	25/04/2002	M	66	5	1	unknown		193	193	117	127	145	155	194	202	141	141	131	131	103	105	313	317	161	165	137	147	126	128	3	northern	0.983	0.006	0.011
Km 09 (4326311472)	LzNzMzNz-22.778z31.191z54a100	L (nomadic group)	N	0		Magamba	-22.778	31.191	0	25/04/2002	M	54	5	0	unknown		193	193	117	127	145	145	198	198	141	141	111	131	99	109	315	317	165	167	147	153	124	128	3	northern	0.969	0.013	0.018
km 07 (MINGA)	SzSzMzNz-22.726z30.986z60a101	Single (problem animal)	S	0		Punda Maria Gate (outside, near gate)	-22.726	30.986	1	09/12/1999	M	60	5	0	unknown		183	193	117	125	145	145	198	202	141	141	131	149	105	109	310	315	167	167	147	147	124	124	3	northern	0.964	0.015	0.021
150.01	KzTzFzNz-22.665z31.248z60a102	K&F	T	1	297.42	Hlamalala South	-22.665	31.248	0	04/08/1999	F	60	5	0	0	7 (4)	187	187	125	125	147	149	198	202	137	149	111	135	109	111	315	317	161	165	149	153	126	126	0	northern	0.507	0.429	0.065
150.27	KzTzFzNz-22.665z31.248z72a103	K&F	T	1	297.42	Elandskuil	-22.665	31.248	0	09/08/1999	F	72	5	0	0	5 (3)	183	183	125	125	145	147	200	202	141	143	131	131	101	103	315	315	149	167	147	153	122	128	0	northern	0.72	0.189	0.091
150.29	KzTzFzNz-22.665z31.248z48a104	K&F	T	1	297.42	Elandskuil	-22.665	31.248	0	09/08/1999	F	48	5	0	0	6 (3)	183	183	127	127	145	149	200	202	141	141	135	135	105	109	315	315	163	167	147	149	126	128	3	northern	0.977	0.012	0.011
20PLCC	KzTzFzNz-22.665z31.248z36a105	K&F	T	1	297.42	Hlamalala South	-22.665	31.248	0	10/10/2000	F	36	unknown	1	unknown	2 (1)	193	193	117	127	149	149	194	194	141	141	131	131	103	103	313	315	161	167	137	147	124	126	3	northern	0.955	0.006	0.039
20PLDD	KzTzFzNz-22.665z31.248z36a106	K&F	T	1	297.42	Hlamalala South	-22.665	31.248	0	10/10/2000	F	36	5	1	unknown		183	193	117	127	145	149	198	202	141	141	111	149	103	109	313	315	161	167	137	147	126	126	3	northern	0.967	0.011	0.022
4115275A2B	KzTzFzNz-22.665z31.248z168a107	K&F	T	1	297.42	Hlamalala South	-22.665	31.248	0	04/08/1999	F	168	3	0	0		183	185	117	127	149	149	194	198	137	143	111	131	103	109	315	315	149	167	149	153	124	126	0	northern	0.732	0.089	0.179
43271F4945	KzTzMzNz-22.665z31.248z72a108	K&F	T	1	297.42	Hlamalala Dam	-22.665	31.248	0	25/04/2002	M	72	5	1	unknown	12 (6)	185	193	117	117	147	149	198	200	141	143	111	131	101	111	313	315	163	165	137	147	126	126	0	northern	0.83	0.025	0.144
km 16 (4327354E6F)	KzTzMzNz-22.665z31.248z72a109	K&F	T	1	297.42	Hlamalala Dam	-22.665	31.248	0	25/04/2002	M	72	4	1	unknown		183	193	113	129	147	149	202	204	143	143	131	135	103	111	297	313	157	161	147	147	124	126	1	mixed	0.22	0.061	0.72
